# Supplementary material for: Optical mapping of the Mycobacterium avium subspecies paratuberculosis genome
Source: BMC Genomics. 2009 Jan 15;10:25. doi: 10.1186/1471-2164-10-25 (PMC2633350; doi:10.1186/1471-2164-10-25)
Supplement: Additional file 1 — Supplementary figures and tables. Figures showing PCR and Southern blotting analysis of the inversion segment in M. ap K-10 and ATCC 19698, and tables listing the primers in this study and the new gene synteny identified by optical mapping and sequencing analysis. [file 1471-2164-10-25-S1.xls]

## Sheet: Contents
Supplementary Figure 1	PCR analysis of inversion segment in M. ap K-10 and ATCC 19698.
Supplementary Figure 2	Comparative analysis of the inverted region between M. ap genomes.
Supplementary Table 1	Primers used in this study.
Supplementary Table 2	New gene synteny identified by optical mapping and sequencing analysis.

## Sheet: Supplementary Fig.1
Supplementary Figure 1. PCR analysis of inversion segment in M. ap K-10 and ATCC 19698.
	Original Primers
	Left End
	No.	Forward	Reverse	coord. L	coord. R	Calculated size according to published K-10 genome	PCR product
	1	AMT 1126	AMT 1127	4192647	4195051	2405	+
	2	AMT 1126	AMT 1167	4192647	4196034	3388	+
	3	AMT 1128	AMT 1167	4195032	4196034	1003	+
	4	AMT 1128	AMT 1129	4195032	4198606	3575	-
	5	AMT 1166	AMT 1436	4196015	4197023	1009	+
	6	AMT 1166	AMT 1218	4196015	4196502	488	+
	7	AMT 1144	AMT 1129	4196876	4198606	1731	-
	8	AMT 1437	AMT 1129	4198503	4198606	104	+
	Right End
	No.	Forward	Reverse	coord. L	coord. R	Calculated size according to published K-10 genome	PCR product
	9	AMT 1136	AMT 1216	10666	10907	242	+
	10	AMT 1136	AMT 1440	10666	11364	699	-
	11	AMT 1136	AMT 1143	10666	11630	965	-
	12	AMT 1215	AMT 1143	10888	11630	743	-
	13	AMT 1215	AMT 1163	10888	11802	915	-
	14	AMT 1439	AMT 1165	11346	11871	526	+
	15	AMT 1162	AMT 1123	11783	12926	1144	+
	16	AMT 1162	AMT 1125	11783	15095	3313	+
	17	AMT 1124	AMT 1125	12907	15095	2189	+
	Switched Primers
	Left End
	No.	Forward	Reverse	Calculated size according to published K-10 genome	PCR product	Actual size
	1	AMT 1166	AMT 1215	no product	+	4069
	2	AMT 1217	AMT 1215	no product	+	3601
	3	AMT 1217	AMT 1122	no product	+	3783
	4	AMT 1217	AMT 1136	no product	+	3823
	Right End
	No.	Forward	Reverse	Calculated size according to published K-10 genome	PCR product	Actual size
	5	AMT 1129	AMT 1165	no product	+	2315
	6	AMT 1129	AMT 1163	no product	+	2246
	7	AMT 1129	AMT 1123	no product	+	3370

## Sheet: Supplementary Fig.2
Supplementary Figure 2. Comparative analysis of the inverted region between M. ap genomes. A magnified view of the left breakpoint region shown in Figure 2. This physical restriction map of the inverted region in both M. ap ATCC 19698 and M. ap K-10 genomes use optical map information and sequence information of each strain, respectively. Each box in the top three rows represents a restriction fr…

## Sheet: Supplementary Table1
Supplementary Table 2 Primers used in this study.
Primer	Purpose	Sequence
AMT1082	Southern blotting probe (MAP3735c)	CGATGGGCGATTACCAATAC
AMT1083	Southern blotting probe (MAP3735c)	GTTATCGCCGAAACGCTACT
AMT1084	Southern blotting probe (MAP3740)	GCAGAGTCTGGACCTGTCGT
AMT1085	Southern blotting probe (MAP3740)	CGATACCTCATGGACGACCT
AMT1126 (control F)	Inversion verification	AAGCATCACCTGCATGAGC
AMT1167 (control R)	Inversion verification	CGGGAATTTATCCGTTTCAG
AMT1217 (F1)	Inversion verification	GGGATCGATCTTGACCACAT
AMT1129 (R1)	Inversion verification	GTGCCTGGACTCGATTTTGT
AMT1215 (F2)	Inversion verification	AAGAGGTCGGAGGTTCGAGT
AMT1165 (R2)	Inversion verification	AGTTGAGGAGCGACGACG
T7	Sequencing	TAATACGACTCACTATAGGG
SP6	Sequencing	TATTTAGGTGACACTATAG
AMT1279	Sequencing	ATCTCCTTGTTGAGTCGTTC
AMT1280	Sequencing	GTTCGCGCAAGTGGA
AMT1281	Sequencing	CTTCCTCGGCGCGTC
AMT1282	Sequencing	GGTGTCGCGGCTGAC

## Sheet: Supplementary Table2
Supplementary Table 2 New gene synteny identified by optical mapping and sequencing analysis.
Total: 599 ORFs and 7 tRNAs
Gene order in the inverted region	Original order	Revised order
1	MAP3759c	MAP_t02
2	MAP3760c	MAP_t01
3	MAP3761c	MAP0007
4	MAP3762c	MAP0006
5	MAP3763c	MAP0005
6	MAP3764c	MAP0004
7	MAP3765	MAP0003
8	MAP3766	MAP0002
9	MAP3767c	MAP0001
10	MAP3768c	MAP4350c
11	MAP3769c	MAP4349c
12	MAP3770	MAP4348c
13	MAP3771	MAP4347c
14	MAP3772c	MAP4346c
15	MAP3773c	MAP4345c
16	MAP3774c	MAP4344c
17	MAP3775c	MAP4343c
18	MAP3776c	MAP4342c
19	MAP3777	MAP4341
20	MAP3778	MAP4340
21	MAP3779	MAP4339
22	MAP3780	MAP4338
23	MAP3781	MAP4337
24	MAP3782	MAP4336
25	MAP3783	MAP4335
26	MAP3784	MAP4334
27	MAP3785	MAP4333
28	MAP3786	MAP4332c
29	MAP3787	MAP4331c
30	MAP3788	MAP4330c
31	MAP3789c	MAP4329c
32	MAP3790	MAP4328c
33	MAP3791c	MAP4327c
34	MAP3792c	MAP4326c
35	MAP3793	MAP4325c
36	MAP3794c	MAP4324c
37	MAP3795	MAP4323c
38	MAP3796	MAP4322c
39	MAP3797c	MAP4321c
40	MAP3798c	MAP4320
41	MAP3799	MAP4319
42	MAP3800	MAP4318c
43	MAP3801	MAP4317c
44	MAP3802c	MAP4316
45	MAP3803	MAP4315
46	MAP3804	MAP4314
47	MAP3805c	MAP4313
48	MAP3806	MAP4312
49	MAP3807	MAP4311c
50	MAP3808c	MAP4310c
51	MAP3809c	MAP4309
52	MAP3810c	MAP4308c
53	MAP3811	MAP4307
54	MAP3812c	MAP4306
55	MAP3813	MAP4305
56	MAP3814c	MAP4304
57	MAP3815	MAP4303c
58	MAP3816	MAP4302c
59	MAP3817c	MAP4301c
60	MAP3818	MAP4300
61	MAP_t42	MAP4299c
62	MAP3819	MAP4298c
63	MAP3820	MAP4297c
64	MAP3821	MAP4296c
65	MAP3822	MAP4295c
66	MAP3823	MAP4294
67	MAP3824	MAP4293
68	MAP3825	MAP4292
69	MAP3826	MAP4291c
70	MAP3827	MAP4290
71	MAP3828	MAP4289
72	MAP3829c	MAP4288
73	MAP3830c	MAP4287c
74	MAP3831c	MAP4286
75	MAP3832c	MAP4285
76	MAP3833c	MAP4284
77	MAP3834	MAP4283
78	MAP3835c	MAP4282
79	MAP3836c	MAP4281
80	MAP3837c	MAP4280
81	MAP3838c	MAP4279
82	MAP3839c	MAP4278
83	MAP3840	MAP4277c
84	MAP3841	MAP4276
85	MAP3842	MAP4275
86	MAP3843	MAP4274
87	MAP3844	MAP4273c
88	MAP3845	MAP4272c
89	MAP3846	MAP4271
90	MAP3847	MAP4270
91	MAP3848	MAP4269c
92	MAP3849	MAP4268c
93	MAP3850c	MAP4267
94	MAP3851c	MAP4266
95	MAP3852c	MAP4265
96	MAP3853	MAP4264
97	MAP3854	MAP4263
98	MAP3855	MAP4262
99	MAP3856	MAP4261
100	MAP3857	MAP4260
101	MAP3858	MAP4259
102	MAP3859	MAP4258
103	MAP3860	MAP4257
104	MAP3861	MAP4256
105	MAP3862c	MAP4255
106	MAP3863c	MAP4254
107	MAP3864	MAP4253
108	MAP3865c	MAP4252c
109	MAP3866c	MAP4251c
110	MAP3867c	MAP4250c
111	MAP3868	MAP4249
112	MAP3869	MAP4248
113	MAP3870	MAP4247
114	MAP3871	MAP4246
115	MAP3872	MAP4245
116	MAP3873	MAP4244
117	MAP3874c	MAP4243
118	MAP3875c	MAP4242
119	MAP3876c	MAP4241
120	MAP3877c	MAP4240c
121	MAP3878c	MAP4239c
122	MAP3879c	MAP4238
123	MAP3880	MAP4237c
124	MAP3881	MAP4236c
125	MAP3882	MAP4235
126	MAP3883c	MAP4234
127	MAP3884	MAP4233
128	MAP3885	MAP4232
129	MAP3886	MAP4231
130	MAP3887c	MAP4230
131	MAP3888c	MAP4229
132	MAP3889	MAP4228
133	MAP3890	MAP4227c
134	MAP3891	MAP4226c
135	MAP3892	MAP4225c
136	MAP3893c	MAP4224c
137	MAP3894c	MAP4223c
138	MAP3895c	MAP4222c
139	MAP3896	MAP4221c
140	MAP3897c	MAP4220
141	MAP3898	MAP4219
142	MAP3899	MAP4218
143	MAP3900	MAP4217
144	MAP3901	MAP4216
145	MAP3902c	MAP4215c
146	MAP3903c	MAP4214c
147	MAP3904	MAP4213c
148	MAP3905	MAP4212
149	MAP3906	MAP4211
150	MAP3907	MAP4210
151	MAP3908	MAP4209
152	MAP3909c	MAP4208
153	MAP3910c	MAP4207c
154	MAP3911c	MAP4206c
155	MAP3912c	MAP4205
156	MAP3913c	MAP4204
157	MAP3914c	MAP4203
158	MAP3915c	MAP4202
159	MAP3916c	MAP4201
160	MAP3917c	MAP4200
161	MAP3918c	MAP4199
162	MAP3919	MAP4198
163	MAP3920	MAP4197c
164	MAP3921	MAP4196
165	MAP3922	MAP4195
166	MAP3923	MAP4194c
167	MAP3924	MAP4193c
168	MAP3925	MAP4192
169	MAP3926c	MAP4191c
170	MAP3927	MAP4190c
171	MAP3928c	MAP4189c
172	MAP3929c	MAP4188
173	MAP3930c	MAP4187c
174	MAP3931	MAP4186
175	MAP3932c	MAP4185
176	MAP3933c	MAP4184
177	MAP3934c	MAP4183
178	MAP3935	MAP4182
179	MAP3936	MAP4181
180	MAP3937	MAP4180
181	MAP3938c	MAP4179
182	MAP3939c	MAP4178
183	MAP3940c	MAP4177
184	MAP3941	MAP4176
185	MAP3942	MAP4175
186	MAP3943	MAP4174
187	MAP3944c	MAP4173
188	MAP3945	MAP4172c
189	MAP3946	MAP4171
190	MAP3947	MAP4170
191	MAP3948c	MAP4169
192	MAP3949c	MAP4168
193	MAP3950c	MAP4167
194	MAP3951c	MAP4166
195	MAP3952	MAP4165
196	MAP3953	MAP4164
197	MAP3954	MAP4163
198	MAP3955	MAP4162
199	MAP3956	MAP4161
200	MAP3957	MAP4160
201	MAP3958c	MAP4159
202	MAP3959c	MAP4158
203	MAP3960	MAP4157
204	MAP3961	MAP4156
205	MAP3962	MAP4155
206	MAP3963	MAP4154
207	MAP3964c	MAP4153
208	MAP3965c	MAP4152
209	MAP3966	MAP4151c
210	MAP3967	MAP4150c
211	MAP3968	MAP4149
212	MAP3969	MAP4148c
213	MAP3970	MAP4147
214	MAP3971	MAP4146
215	MAP3972c	MAP4145
216	MAP3973c	MAP4144
217	MAP3974c	MAP4143
218	MAP3975	MAP4142
219	MAP3976	MAP4141
220	MAP3977c	MAP4140
221	MAP3978	MAP4139
222	MAP3979	MAP4138c
223	MAP3980	MAP4137c
224	MAP3981	MAP4136
225	MAP3982	MAP4135
226	MAP3983	MAP4134
227	MAP3984c	MAP4133
228	MAP3985c	MAP4132
229	MAP3986c	MAP4131
230	MAP3987	MAP4130
231	MAP3988	MAP4129
232	MAP3989	MAP4128
233	MAP3990	MAP4127c
234	MAP3991	MAP4126
235	MAP3992	MAP4125
236	MAP3993	MAP4124
237	MAP3994	MAP4123
238	MAP3995c	MAP4122
239	MAP3996c	MAP4121
240	MAP3997c	MAP4120c
241	MAP3998c	MAP4119c
242	MAP3999c	MAP4118c
243	MAP4000c	MAP4117c
244	MAP4001	MAP4116c
245	MAP4002	MAP4115c
246	MAP4003	MAP4114c
247	MAP4004	MAP4113
248	MAP4005	MAP4112
249	MAP4006	MAP4111
250	MAP4007c	MAP4110
251	MAP4008	MAP_t46
252	MAP4009	MAP4109
253	MAP4010c	MAP4108
254	MAP4011c	MAP4107
255	MAP4012c	MAP4106
256	MAP4013	MAP_t45
257	MAP4014	MAP_t44
258	MAP4015	MAP4105
259	MAP4016c	MAP4104c
260	MAP4017c	MAP4103c
261	MAP4018c	MAP4102c
262	MAP4019	MAP4101c
263	MAP4020	MAP4100c
264	MAP4021	MAP4099
265	MAP4022	MAP4098
266	MAP4023	MAP4097
267	MAP4024	MAP4096
268	MAP4025	MAP4095c
269	MAP4026	MAP4094c
270	MAP4027	MAP4093c
271	MAP4028c	MAP4092c
272	MAP4029c	MAP4091c
273	MAP4030	MAP4090c
274	MAP4031	MAP4089
275	MAP4032	MAP4088
276	MAP4033c	MAP4087
277	MAP4034	MAP4086
278	MAP4035	MAP4085
279	MAP4036	MAP4084
280	MAP4037c	MAP4083
281	MAP4038c	MAP4082
282	MAP4039c	MAP4081
283	MAP4040c	MAP4080c
284	MAP4041c	MAP4079
285	MAP4042c	MAP4078
286	MAP4043c	MAP4077c
287	MAP4044c	MAP4076
288	MAP4045c	MAP4075c
289	MAP4046c	MAP4074
290	MAP4047	MAP4073
291	MAP4048c	MAP4072
292	MAP4049	MAP4071
293	MAP4050	MAP4070c
294	MAP4051	MAP4069c
295	MAP4052	MAP4068c
296	MAP4053	MAP4067c
297	MAP4054	MAP4066
298	MAP4055	MAP4065
299	MAP4056c	MAP4064c
300	MAP4057c	MAP_t43
301	MAP4058	MAP4063c
302	MAP4059	MAP4062c
303	MAP4060c	MAP4061c
304	MAP4061c	MAP4060c
305	MAP4062c	MAP4059
306	MAP4063c	MAP4058
307	MAP_t43	MAP4057c
308	MAP4064c	MAP4056c
309	MAP4065	MAP4055
310	MAP4066	MAP4054
311	MAP4067c	MAP4053
312	MAP4068c	MAP4052
313	MAP4069c	MAP4051
314	MAP4070c	MAP4050
315	MAP4071	MAP4049
316	MAP4072	MAP4048c
317	MAP4073	MAP4047
318	MAP4074	MAP4046c
319	MAP4075c	MAP4045c
320	MAP4076	MAP4044c
321	MAP4077c	MAP4043c
322	MAP4078	MAP4042c
323	MAP4079	MAP4041c
324	MAP4080c	MAP4040c
325	MAP4081	MAP4039c
326	MAP4082	MAP4038c
327	MAP4083	MAP4037c
328	MAP4084	MAP4036
329	MAP4085	MAP4035
330	MAP4086	MAP4034
331	MAP4087	MAP4033c
332	MAP4088	MAP4032
333	MAP4089	MAP4031
334	MAP4090c	MAP4030
335	MAP4091c	MAP4029c
336	MAP4092c	MAP4028c
337	MAP4093c	MAP4027
338	MAP4094c	MAP4026
339	MAP4095c	MAP4025
340	MAP4096	MAP4024
341	MAP4097	MAP4023
342	MAP4098	MAP4022
343	MAP4099	MAP4021
344	MAP4100c	MAP4020
345	MAP4101c	MAP4019
346	MAP4102c	MAP4018c
347	MAP4103c	MAP4017c
348	MAP4104c	MAP4016c
349	MAP4105	MAP4015
350	MAP_t44	MAP4014
351	MAP_t45	MAP4013
352	MAP4106	MAP4012c
353	MAP4107	MAP4011c
354	MAP4108	MAP4010c
355	MAP4109	MAP4009
356	MAP_t46	MAP4008
357	MAP4110	MAP4007c
358	MAP4111	MAP4006
359	MAP4112	MAP4005
360	MAP4113	MAP4004
361	MAP4114c	MAP4003
362	MAP4115c	MAP4002
363	MAP4116c	MAP4001
364	MAP4117c	MAP4000c
365	MAP4118c	MAP3999c
366	MAP4119c	MAP3998c
367	MAP4120c	MAP3997c
368	MAP4121	MAP3996c
369	MAP4122	MAP3995c
370	MAP4123	MAP3994
371	MAP4124	MAP3993
372	MAP4125	MAP3992
373	MAP4126	MAP3991
374	MAP4127c	MAP3990
375	MAP4128	MAP3989
376	MAP4129	MAP3988
377	MAP4130	MAP3987
378	MAP4131	MAP3986c
379	MAP4132	MAP3985c
380	MAP4133	MAP3984c
381	MAP4134	MAP3983
382	MAP4135	MAP3982
383	MAP4136	MAP3981
384	MAP4137c	MAP3980
385	MAP4138c	MAP3979
386	MAP4139	MAP3978
387	MAP4140	MAP3977c
388	MAP4141	MAP3976
389	MAP4142	MAP3975
390	MAP4143	MAP3974c
391	MAP4144	MAP3973c
392	MAP4145	MAP3972c
393	MAP4146	MAP3971
394	MAP4147	MAP3970
395	MAP4148c	MAP3969
396	MAP4149	MAP3968
397	MAP4150c	MAP3967
398	MAP4151c	MAP3966
399	MAP4152	MAP3965c
400	MAP4153	MAP3964c
401	MAP4154	MAP3963
402	MAP4155	MAP3962
403	MAP4156	MAP3961
404	MAP4157	MAP3960
405	MAP4158	MAP3959c
406	MAP4159	MAP3958c
407	MAP4160	MAP3957
408	MAP4161	MAP3956
409	MAP4162	MAP3955
410	MAP4163	MAP3954
411	MAP4164	MAP3953
412	MAP4165	MAP3952
413	MAP4166	MAP3951c
414	MAP4167	MAP3950c
415	MAP4168	MAP3949c
416	MAP4169	MAP3948c
417	MAP4170	MAP3947
418	MAP4171	MAP3946
419	MAP4172c	MAP3945
420	MAP4173	MAP3944c
421	MAP4174	MAP3943
422	MAP4175	MAP3942
423	MAP4176	MAP3941
424	MAP4177	MAP3940c
425	MAP4178	MAP3939c
426	MAP4179	MAP3938c
427	MAP4180	MAP3937
428	MAP4181	MAP3936
429	MAP4182	MAP3935
430	MAP4183	MAP3934c
431	MAP4184	MAP3933c
432	MAP4185	MAP3932c
433	MAP4186	MAP3931
434	MAP4187c	MAP3930c
435	MAP4188	MAP3929c
436	MAP4189c	MAP3928c
437	MAP4190c	MAP3927
438	MAP4191c	MAP3926c
439	MAP4192	MAP3925
440	MAP4193c	MAP3924
441	MAP4194c	MAP3923
442	MAP4195	MAP3922
443	MAP4196	MAP3921
444	MAP4197c	MAP3920
445	MAP4198	MAP3919
446	MAP4199	MAP3918c
447	MAP4200	MAP3917c
448	MAP4201	MAP3916c
449	MAP4202	MAP3915c
450	MAP4203	MAP3914c
451	MAP4204	MAP3913c
452	MAP4205	MAP3912c
453	MAP4206c	MAP3911c
454	MAP4207c	MAP3910c
455	MAP4208	MAP3909c
456	MAP4209	MAP3908
457	MAP4210	MAP3907
458	MAP4211	MAP3906
459	MAP4212	MAP3905
460	MAP4213c	MAP3904
461	MAP4214c	MAP3903c
462	MAP4215c	MAP3902c
463	MAP4216	MAP3901
464	MAP4217	MAP3900
465	MAP4218	MAP3899
466	MAP4219	MAP3898
467	MAP4220	MAP3897c
468	MAP4221c	MAP3896
469	MAP4222c	MAP3895c
470	MAP4223c	MAP3894c
471	MAP4224c	MAP3893c
472	MAP4225c	MAP3892
473	MAP4226c	MAP3891
474	MAP4227c	MAP3890
475	MAP4228	MAP3889
476	MAP4229	MAP3888c
477	MAP4230	MAP3887c
478	MAP4231	MAP3886
479	MAP4232	MAP3885
480	MAP4233	MAP3884
481	MAP4234	MAP3883c
482	MAP4235	MAP3882
483	MAP4236c	MAP3881
484	MAP4237c	MAP3880
485	MAP4238	MAP3879c
486	MAP4239c	MAP3878c
487	MAP4240c	MAP3877c
488	MAP4241	MAP3876c
489	MAP4242	MAP3875c
490	MAP4243	MAP3874c
491	MAP4244	MAP3873
492	MAP4245	MAP3872
493	MAP4246	MAP3871
494	MAP4247	MAP3870
495	MAP4248	MAP3869
496	MAP4249	MAP3868
497	MAP4250c	MAP3867c
498	MAP4251c	MAP3866c
499	MAP4252c	MAP3865c
500	MAP4253	MAP3864
501	MAP4254	MAP3863c
502	MAP4255	MAP3862c
503	MAP4256	MAP3861
504	MAP4257	MAP3860
505	MAP4258	MAP3859
506	MAP4259	MAP3858
507	MAP4260	MAP3857
508	MAP4261	MAP3856
509	MAP4262	MAP3855
510	MAP4263	MAP3854
511	MAP4264	MAP3853
512	MAP4265	MAP3852c
513	MAP4266	MAP3851c
514	MAP4267	MAP3850c
515	MAP4268c	MAP3849
516	MAP4269c	MAP3848
517	MAP4270	MAP3847
518	MAP4271	MAP3846
519	MAP4272c	MAP3845
520	MAP4273c	MAP3844
521	MAP4274	MAP3843
522	MAP4275	MAP3842
523	MAP4276	MAP3841
524	MAP4277c	MAP3840
525	MAP4278	MAP3839c
526	MAP4279	MAP3838c
527	MAP4280	MAP3837c
528	MAP4281	MAP3836c
529	MAP4282	MAP3835c
530	MAP4283	MAP3834
531	MAP4284	MAP3833c
532	MAP4285	MAP3832c
533	MAP4286	MAP3831c
534	MAP4287c	MAP3830c
535	MAP4288	MAP3829c
536	MAP4289	MAP3828
537	MAP4290	MAP3827
538	MAP4291c	MAP3826
539	MAP4292	MAP3825
540	MAP4293	MAP3824
541	MAP4294	MAP3823
542	MAP4295c	MAP3822
543	MAP4296c	MAP3821
544	MAP4297c	MAP3820
545	MAP4298c	MAP3819
546	MAP4299c	MAP_t42
547	MAP4300	MAP3818
548	MAP4301c	MAP3817c
549	MAP4302c	MAP3816
550	MAP4303c	MAP3815
551	MAP4304	MAP3814c
552	MAP4305	MAP3813
553	MAP4306	MAP3812c
554	MAP4307	MAP3811
555	MAP4308c	MAP3810c
556	MAP4309	MAP3809c
557	MAP4310c	MAP3808c
558	MAP4311c	MAP3807
559	MAP4312	MAP3806
560	MAP4313	MAP3805c
561	MAP4314	MAP3804
562	MAP4315	MAP3803
563	MAP4316	MAP3802c
564	MAP4317c	MAP3801
565	MAP4318c	MAP3800
566	MAP4319	MAP3799
567	MAP4320	MAP3798c
568	MAP4321c	MAP3797c
569	MAP4322c	MAP3796
570	MAP4323c	MAP3795
571	MAP4324c	MAP3794c
572	MAP4325c	MAP3793
573	MAP4326c	MAP3792c
574	MAP4327c	MAP3791c
575	MAP4328c	MAP3790
576	MAP4329c	MAP3789c
577	MAP4330c	MAP3788
578	MAP4331c	MAP3787
579	MAP4332c	MAP3786
580	MAP4333	MAP3785
581	MAP4334	MAP3784
582	MAP4335	MAP3783
583	MAP4336	MAP3782
584	MAP4337	MAP3781
585	MAP4338	MAP3780
586	MAP4339	MAP3779
587	MAP4340	MAP3778
588	MAP4341	MAP3777
589	MAP4342c	MAP3776c
590	MAP4343c	MAP3775c
591	MAP4344c	MAP3774c
592	MAP4345c	MAP3773c
593	MAP4346c	MAP3772c
594	MAP4347c	MAP3771
595	MAP4348c	MAP3770
596	MAP4349c	MAP3769c
597	MAP4350c	MAP3768c
598	MAP0001	MAP3767c
599	MAP0002	MAP3766
600	MAP0003	MAP3765
601	MAP0004	MAP3764c
602	MAP0005	MAP3763c
603	MAP0006	MAP3762c
604	MAP0007	MAP3761c
605	MAP_t01	MAP3760c
606	MAP_t02	MAP3759c
